# Supplementary material for: Prevalence of Sleep Problems Among Chinese Medical Students: A Systematic Review and Meta-Analysis
Source: Front Psychiatry. 2022 Mar 9;13:753419. doi: 10.3389/fpsyt.2022.753419 (PMC8959348; doi:10.3389/fpsyt.2022.753419)
Supplement: Supplementary file 1 [file Table_1.xls]

## Sheet: Sheet1
References	1) Define the source of information (survey, record review)	2) List inclusion and exclusion criteria for exposed and unexposed subjects (cases and controls) or refer to previous publications	3) Indicate time period used for identifying patients	4) Indicate whether or not subjects were consecutive if not population-based	5) Indicate if evaluators of subjective components of study were masked to other aspects of the status of the participants	6) Describe any assessments undertaken for quality assurance purposes (e.g., test/retest of primary outcome measurements)	7) Explain any patient exclusions from analysis	8) Describe how confounding was assessed and/or controlled.	9) If applicable, explain how missing data were handled in the analysis	10) Summarize patient response rates and completeness of data collection	11) Clarify what follow-up, if any, was expected and the percentage of patients for which incomplete data or follow-up was obtained	Total score
Feng 2005	1	1	0	1	1	1	1	0	0	1	0	7
Jiang 2016	1	1	0	1	1	0	0	0	0	1	0	5
Lai 2011	1	1	1	1	1	0	0	0	1	1	0	7
Li 2018	1	1	0	1	1	0	0	0	0	1	0	5
Li 2019	1	1	0	1	1	0	0	0	0	1	0	5
Mou 2015	1	1	1	1	1	0	0	0	0	1	0	6
Qi 2003	1	1	1	1	1	0	0	0	0	1	0	6
Shen 2019	1	1	1	1	1	0	1	0	0	1	0	7
Wang 2016	1	1	1	1	1	1	1	1	0	1	0	9
Wang 2020	1	1	1	1	1	1	0	0	0	1	0	7
Xiao 2008	1	1	1	1	1	1	1	1	0	1	0	9
Yang 2000	1	1	0	1	1	0	0	1	0	1	0	6
Yang 2014	1	1	1	1	1	0	0	0	0	1	0	6
Yang 2019	1	1	1	1	1	1	1	1	0	1	0	9
