# Supplementary material for: Prevalence of Sleep Problems Among Chinese Medical Students: A Systematic Review and Meta-Analysis
Source: Front Psychiatry. 2022 Mar 9;13:753419. doi: 10.3389/fpsyt.2022.753419 (PMC8959348; doi:10.3389/fpsyt.2022.753419)
Supplement: Supplementary file 2 [file Table_2.xls]

## Sheet: Sheet1
References	city	GDP per capita 2019 (yuan)	GDP 2019 (billion yuan)
Lai 2011	Nanchang	100415	559.6
Li 2018	Changchun	78456	590.4
Li 2019	Guangzhou	156427	2362.9
Mou 2015	Changchun	78456	590.4
Wang 2016	Huhehaote	89138	279.1
Wang 2020	Wuhu	96154	361.8
Yang 2019	Hefei	115623	940.9
the GDP data can be accessed at https://www.swguancha.com/
