# Supplementary material for: Prevalence of Sleep Problems Among Chinese Medical Students: A Systematic Review and Meta-Analysis
Source: Front Psychiatry. 2022 Mar 9;13:753419. doi: 10.3389/fpsyt.2022.753419 (PMC8959348; doi:10.3389/fpsyt.2022.753419)
Supplement: Supplementary file 3 [file Table_3.xls]

## Sheet: Sheet1
Correlations
			Prevalence	Average_age	Publication_year	Sample_size	Latitude	GDP_2019	GDP_per_capita
Spearman's rho	Prevalence	Correlation Coefficient	1	0.024	.630*	-0.121	.929**	-0.306	-.919**
		Sig. (2-tailed)	.	0.955	0.016	0.681	0	0.504	0.003
		N	14	8	14	14	9	7	7
	Average_age	Correlation Coefficient	0.024	1	-0.024	0.119	0.8	0.8	-0.2
		Sig. (2-tailed)	0.955	.	0.955	0.779	0.2	0.2	0.8
		N	8	8	8	8	4	4	4
	Publication_year	Correlation Coefficient	.630*	-0.024	1	0.464	-0.17	0.236	0.382
		Sig. (2-tailed)	0.016	0.955	.	0.095	0.661	0.61	0.398
		N	14	8	14	14	9	7	7
	Sample_size	Correlation Coefficient	-0.121	0.119	0.464	1	-0.176	-0.396	0.252
		Sig. (2-tailed)	0.681	0.779	0.095	.	0.651	0.379	0.585
		N	14	8	14	14	9	7	7
	Latitude	Correlation Coefficient	.929**	0.8	-0.17	-0.176	1	-0.2	-.891**
		Sig. (2-tailed)	0	0.2	0.661	0.651	.	0.667	0.007
		N	9	4	9	9	9	7	7
	GDP_2019	Correlation Coefficient	-0.306	0.8	0.236	-0.396	-0.2	1	0.455
		Sig. (2-tailed)	0.504	0.2	0.61	0.379	0.667	.	0.306
		N	7	4	7	7	7	7	7
	GDP_per_capita	Correlation Coefficient	-.919**	-0.2	0.382	0.252	-.891**	0.455	1
		Sig. (2-tailed)	0.003	0.8	0.398	0.585	0.007	0.306	.
		N	7	4	7	7	7	7	7
* Correlation is significant at the 0.05 level (2-tailed).
** Correlation is significant at the 0.01 level (2-tailed).
